# Supplementary material for: Association between Habitual Tea Consumption and Metabolic Syndrome and Its Components among Chinese Adults Aged 18~59 Years: Based on China Nutrition and Health Surveillance 2015–2017
Source: Nutrients. 2022 Aug 25;14(17):3502. doi: 10.3390/nu14173502 (PMC9459911; doi:10.3390/nu14173502)
Supplement: Supplementary file 1 [file nutrients-14-03502-s001.zip]

Archive with 1 entries (1 files):
- Supplemental_final.pdf
